# Supplementary material for: Comparing full variation profile analysis with the conventional consensus method in SARS-CoV-2 phylogeny
Source: Brief Bioinform. 2024 Jun 26;25(4):bbae296. doi: 10.1093/bib/bbae296 (PMC11199993; doi:10.1093/bib/bbae296)
Supplement: jabbrv_bbae296 [file jabbrv_bbae296.zip]

Archive with 1 entries (1 files):
- jabbrv.sty
